# Supplementary material for: The short-term impact of probiotic consumption on the oral cavity microbiome
Source: Sci Rep. 2018 Jul 11;8:10476. doi: 10.1038/s41598-018-28491-x (PMC6041349; doi:10.1038/s41598-018-28491-x)
Supplement: Supplementary file 2 — Supplementary Table 1 [file 41598_2018_28491_MOESM2_ESM.xlsx]

## Sheet: mapping_HTM2
#SampleID	BarcodeSequence	Treatment	Timepoint	CombinedTreatmentTimepoint	Subject
S1	ACTTCCAACTTC	2	3	2_3	1
S2	TATACCGCTGCG	2	2	2_2	1
S3	GGCCAGTTCCTA	2	1	2_1	1
S4	GAGCCATCTGTA	1	3	1_3	2
S5	CAACTCCCGTGA	1	2	1_2	2
S6	CGAGCAATCCTA	1	1	1_1	2
S7	TAACGTGTGTGC	3	3	3_3	3
S8	TACAGCGCATAC	3	2	3_2	3
S9	CTGCTATTCCTC	3	1	3_1	4
S10	TGCGCTGAATGT	NA	1	NA_1	5
S11	ATGGGTTCCGTC	H2O	-	H2O_-	-
S12	ACGAGACTGATT	3	1	3_1	3
S13	CGTAATTGCCGC	3	1	3_1	6
S14	AGGCTTACGTGT	1	2	1_2	7
S15	TGTCGCAAATAG	1	1	1_1	7
S16	CATTCGTGGCGT	3	2	3_2	6
S17	TCGACATCTCTT	2	3	2_3	8
S18	AGTTACGAGCTA	H2O	-	H2O_-	-
S19	GCAACACCATCC	2	3	2_3	9
S20	GAATACCAAGTC	2	2	2_2	9
S21	GATCCCACGTAC	YOGURT	-	YOGURT_-	-
S22	GGACTTCCAGCT	1	3	1_3	7
S23	GTGGTGGTTTCC	3	3	3_3	6
S24	AGCGGAGGTTAG	2	1	2_1	9
S25	GATTCCGGCTCA	1	3	1_3	10
S26	GCTCGAAGATTC	1	2	1_2	10
S27	GTCGACAGAGGA	1	1	1_1	10
S28	TGTGAATTCGGA	NA	3	NA_3	11
S29	ACCATAGCTCCG	NA	2	NA_2	11
S30	AGATTGACCAAC	NA	1	NA_1	11
S31	CAAACAACAGCT	H2O	-	H2O_-	-
S32	ACCAGTGACTCA	NA	3	NA_3	12
S33	TTGGCTCTATTC	3	3	3_3	13
S34	GTTGTTCTGGGA	3	2	3_2	13
S35	GTACGATATGAC	3	1	3_1	13
S36	GTCGTGTAGCCT	NA	2	NA_2	12
S37	GTGTTGTCGTGC	3	1R	3_1R	14
S38	ACAATAGACACC	3	2	3_2	14
S39	CTATCTCCTGTC	3	3	3_3	14
S40	AAGGCGCTCCTT	-	-	-_-	-
S41	TACGAGCCCTAA	-	-	-_-	-
S42	GTATCTGCGCGT	-	-	-_-	-
S43	CCAATACGCCTG	-	-	-_-	-
S44	AATTGTGTCGGA	-	-	-_-	-
S45	TGTAACGCCGAT	H2O	-	H2O_-	-
S46	GTTCTCTTCTCG	H2O	-	H2O_-	-
S47	AACTAGTTCAGG	3	1	3_1	14
S48	ATCACCAGGTGT	-	-	-_-	-
S49	TCTCTACCACTC	2	1R	2_1R	15
S50	CATCCCTCTACT	2	1	2_1	15
S51	TACTACGTGGCC	H2O	-	H2O_-	-
S52	GAACACTTTGGA	1	3	1_3	16
S53	GCATATGCACTG	1	2	1_2	16
S54	GCGATATATCGC	1	1R	1_1R	16
S55	GTAGATCGTGTA	1	1	1_1	16
S56	ATCCTTTGGTTC	2	2	2_2	8
S57	CTCACAACCGTG	PROBIO	-	PROBIO_-	-
S58	TAGTATGCGCAA	2	3	2_3	15
S59	GGTGACTAGTTC	2	2	2_2	15
S60	TCCCTTGTCTCC	2	1	2_1	8
S61	CCACAGATCGAT	1	3	1_3	17
S62	CGGTCAATTGAC	1	2	1_2	17
S63	ACTCACAGGAAT	1	1	1_1	17
S64	TAATACGGATCG	1	3	1_3	18
S65	CACTACGCTAGA	1	2	1_2	18
S66	CGAGGGAAAGTC	1	1	1_1	18
S67	GATCTGCGATCC	2	3	2_3	19
S68	TGCATACACTGG	2	2	2_2	19
S69	AGCAGAACATCT	2	2	2_2	20
S70	CGTAAGATGCCT	2	1	2_1	20
S71	ATTCTGCCGAAG	H2O	-	H2O_-	-
S72	TGGTCAACGATA	2	1	2_1	19
S73	TATCGACACAAG	3	1	3_1	21
S74	GTGGAGTCTCAT	1	2	1_2	22
S75	ATGATGAGCCTC	1	1	1_1	22
S76	TCGGAATTAGAC	3	1	3_1	23
S77	TGCAGTCCTCGA	1	3	1_3	22
S78	CAAATTCGGGAT	H2O	-	H2O_-	-
S79	CAGCTCATCAGC	2	3	2_3	20
S80	AGTCGAACGAGG	3	3	3_3	23
S81	TGGAGTAGGTGG	NA	1	NA_1	12
S82	GCGTTCTAGCTG	3	3	3_3	21
S83	AGCATGTCCCGT	3	2	3_2	21
S84	ATCGCACAGTAA	3	2	3_2	23
S85	CTCACCTAGGAA	-	-	-_-	-
S86	AGTTGAGGCATT	NA	3	NA_3	24
S87	GATGTTCGCTAG	2	3	2_3	25
S88	TTGGGTACACGT	3	3	3_3	4
S89	TTGCGTTAGCAG	NA	2	NA_2	24
S90	AGTCGTGCACAT	2	2	2_2	25
S91	CATTATGGCGTG	3	2	3_2	4
S92	ACCGGTATGTAC	NA	1	NA_1	24
S93	ATGTCACCGCTG	-	-	-_-	-
S94	ATGGCTGTCAGT	-	-	-_-	-
S95	TAGGCATGCTTG	-	-	-_-	-
S96	GCTGTACGGATT	2	1	2_1	25
