# Supplementary material for: The short-term impact of probiotic consumption on the oral cavity microbiome
Source: Sci Rep. 2018 Jul 11;8:10476. doi: 10.1038/s41598-018-28491-x (PMC6041349; doi:10.1038/s41598-018-28491-x)
Supplement: Supplementary file 3 — Supplementary Table 2 [file 41598_2018_28491_MOESM3_ESM.xlsx]

## Sheet: Sheet1
Sample	Reads number
S1	50526
S10	46977
S11	6665
S12	51079
S13	20495
S14	27616
S15	54144
S16	52966
S17	48616
S18	5689
S19	27388
S2	35639
S20	45784
S21	11971
S22	57370
S23	38848
S24	48008
S25	44994
S26	45549
S27	37001
S28	49413
S29	42653
S3	46768
S30	53523
S31	8907
S32	43243
S33	50998
S34	45130
S35	44395
S36	36871
S37	25443
S38	45526
S39	18892
S4	43149
S45	5094
S46	9432
S47	38238
S49	28819
S5	44005
S50	53621
S51	3454
S52	49281
S53	53320
S54	39694
S55	54313
S56	46405
S57	56272
S58	46044
S59	54384
S6	42087
S60	54205
S61	45554
S62	51480
S63	36904
S64	33864
S65	44308
S66	32996
S67	54979
S68	19663
S69	54256
S7	40795
S70	45037
S71	1319
S72	55541
S73	36903
S74	50243
S75	49103
S76	46690
S77	43081
S78	5738
S79	49973
S8	39161
S80	48575
S81	24173
S82	38928
S83	42462
S84	40829
S86	35517
S87	45406
S88	50658
S89	44453
S9	38436
S90	45953
S91	27628
S92	38070
S96	32260
